# Supplementary material for: Fc gamma RIIb expression levels in human liver sinusoidal endothelial cells during progression of non-alcoholic fatty liver disease
Source: PLoS One. 2019 Jan 29;14(1):e0211543. doi: 10.1371/journal.pone.0211543 (PMC6350999; doi:10.1371/journal.pone.0211543)
Supplement: S1 Table — For the 26 patients, the two patients diagnosed with NAFL are listed from the top, followed by the 24 diagnosed as NASH, listed in ascending order of NAS and then ascending ALT value. The order of patients in this table is the same as Table 1. A comparison with the Fibrosis score and FcgR2b expression level is stated in Discussion. * FcgR2b positive area / whole tissue area. ** Intensity of FcgR2b positive area / whole tissue area. (XLSX) [file pone.0211543.s003.xlsx]

## Sheet: S1_Table
Diagnosis	Pathological Stage		FcgR2b Expression Level
	NAS	Fibrosis	area* (%)	intensity** (relative value)
NAFL	2	0	6.02615	62.4115
NAFL	3	0	2.50673	25.091
NASH	2	1B	6.3582	62.2217
NASH	2	1A	7.95358	80.4651
NASH	3	2	5.90097	60.8096
NASH	3	1B	5.46118	58.7415
NASH	4	1A	8.96921	92.8338
NASH	4	1A	3.65851	39.9305
NASH	4	3	6.64023	68.8543
NASH	4	3	5.5517	57.4363
NASH	4	3	5.33082	55.0158
NASH	5	3	4.83322	53.2765
NASH	5	3	5.52284	61.2971
NASH	5	3	3.87277	42.6538
NASH	5	3	5.26241	57.5857
NASH	5	3	4.96942	54.5015
NASH	5	1B	6.87699	72.8406
NASH	5	1A	7.04727	72.0879
NASH	5	3	6.4138	65.248
NASH	5	1B	3.14072	32.0388
NASH	5	2	7.16353	74.8594
NASH	6	3	4.5551	47.4578
NASH	6	1B	7.7038	77.9915
NASH	6	3	5.69138	61.3984
NASH	6	3	4.9094	52.4736
NASH	8	3	2.91746	31.1898
